# Supplementary material for: Lymphatic Vascular Structures: A New Aspect in Proliferative Diabetic Retinopathy
Source: Int J Mol Sci. 2018 Dec 13;19(12):4034. doi: 10.3390/ijms19124034 (PMC6321212; doi:10.3390/ijms19124034)
Supplement: Supplementary file 1 [file ijms-19-04034-s001.zip]

Archive with 3 entries (2 files):
- ijms-372046-supplementary/
- ijms-372046-supplementary/Movie1.mp4
- ijms-372046-supplementary/Supplementary materials (english edits)_EG.docx
